# Supplementary material for: Transforming Ontology Web Language Elements into Common Terminology Service 2 Terminology Resources
Source: J Pers Med. 2024 Jun 24;14(7):676. doi: 10.3390/jpm14070676 (PMC11277904; doi:10.3390/jpm14070676)
Supplement: Supplementary file 1 [file jpm-14-00676-s001.zip]

Archive with 1 entries (1 files):
- jpm-2957885-supplementary.xml
