# Supplementary material for: Transforming Ontology Web Language Elements into Common Terminology Service 2 Terminology Resources
Source: J Pers Med. 2024 Jun 24;14(7):676. doi: 10.3390/jpm14070676 (PMC11277904; doi:10.3390/jpm14070676)
Supplement: Supplementary file 1 [file jpm-14-00676-s001.zip › jpm-2957885-supplementary.xml]

<?xml version="1.0"?>
<soapInteractions>
<!-- Interaction 1: SOAP call and response to read the specific entity "Behavioral therapies" selected by the user (entity ID=8636)-->
<s:Envelope xmlns:s="http://schemas.xmlsoap.org/soap/envelope/">
	<s:Body xmlns:xsi="http://www.w3.org/2001/XMLSchema-instance" xmlns:xsd="http://www.w3.org/2001/XMLSchema">
		<read xmlns="http://www.omg.org/spec/CTS2/1.1/wsdl/EntityDescriptionReadServices">
			<entityId>
				<uri xmlns="http://www.omg.org/spec/CTS2/1.1/CoreService">http://www.healthropy.com/CTS2/test/EntityDescription?id=8636</uri>
			</entityId>
			<codeSystemVersion name="ADOV1"/>
		</read>
	</s:Body>
</s:Envelope>

<s:Envelope xmlns:s="http://schemas.xmlsoap.org/soap/envelope/">
	<s:Body xmlns:xsi="http://www.w3.org/2001/XMLSchema-instance" xmlns:xsd="http://www.w3.org/2001/XMLSchema">
		<readResponse xmlns="http://www.omg.org/spec/CTS2/1.1/wsdl/EntityDescriptionReadServices">
			<return>
				<namedEntityDescription about="http://www.healthropy.com/CTS2/test/EntityDescription?id=8636" codeSystemRole="PRIMARY" entityDescriptionType="NAMED_ENTITY_DESCRIPTION">
					<entryID xmlns="http://www.omg.org/spec/CTS2/1.1/Core">http://www.healthropy.com/CTS2/test/EntityDescription?id=8636</entryID>
					<entityID>
						<namespace xmlns="http://www.omg.org/spec/CTS2/1.1/Core">ADOV1</namespace>
						<name xmlns="http://www.omg.org/spec/CTS2/1.1/Core">98</name>
					</entityID>
					<describingCodeSystemVersion uri="http://www.healthropy.com/CTS2/eResult/CodeSystemVersion?codeSystemVersionName=ADOV1">
						<domain xmlns="http://www.omg.org/spec/CTS2/1.1/Core">CODE_SYSTEM_VERSION</domain>
						<name xmlns="http://www.omg.org/spec/CTS2/1.1/Core">ADOV1</name>
						<codeSystem uri="http://www.healthropy.com/CTS2/eResult/CodeSystem?codeSystemName=ADO" xmlns="http://www.omg.org/spec/CTS2/1.1/Core">
							<domain>CODE_SYSTEM</domain>
							<name>ADO</name>
						</codeSystem>
					</describingCodeSystemVersion>
					<!-- Element that correspond to "rdfs:isDefinedBy"-->
					<definition>
						<value xmlns="http://www.omg.org/spec/CTS2/1.1/Core">Behaviour therapy or behavioural psychotherapy is an approach to psychotherapy in the behaviourism tradition that focuses on the set of methods designed for reinforcing desired and eliminating undesired behaviours without concerning itself with the psychoanalytic state of the subject.</value>
					</definition>
					<!-- Property that correspond to the predicate "Sysonym" (See Interaction 2)-->
					<property>
						<predicate uri="http://www.healthropy.com/CTS2/test/EntityDescription?id=6982" xmlns="http://www.omg.org/spec/CTS2/1.1/Core">
							<domain>PREDICATE</domain>
						</predicate>
						<value TargetType="LITERAL" xmlns="http://www.omg.org/spec/CTS2/1.1/Core">
							<literal>
								<value>Behavioral therapies</value>
							</literal>
						</value>
						<value TargetType="LITERAL" xmlns="http://www.omg.org/spec/CTS2/1.1/Core">
							<literal>
								<value>Behavioural therapies</value>
							</literal>
						</value>
						<value TargetType="LITERAL" xmlns="http://www.omg.org/spec/CTS2/1.1/Core">
							<literal>
								<value>Behavioural therapy</value>
							</literal>
						</value>
					</property>
					<!-- Property that correspond to the predicate "comment" (See Interaction 3)-->
					<property>
						<predicate uri="http://www.healthropy.com/CTS2/test/EntityDescription?id=6984" xmlns="http://www.omg.org/spec/CTS2/1.1/Core">
							<domain>PREDICATE</domain>
						</predicate>
						<value TargetType="LITERAL" xmlns="http://www.omg.org/spec/CTS2/1.1/Core">
							<literal>
								<value>AD082</value>
							</literal>
						</value>
					</property>
					<!-- Property that correspond to "rdfs:label" and to the predicate "label" (See Interaction 4)-->
					<property>
						<predicate uri="http://www.healthropy.com/CTS2/test/EntityDescription?id=6985" xmlns="http://www.omg.org/spec/CTS2/1.1/Core">
							<domain>PREDICATE</domain>
						</predicate>
						<value TargetType="LITERAL" xmlns="http://www.omg.org/spec/CTS2/1.1/Core">
							<literal>
								<value>Behavioral therapy</value>
							</literal>
						</value>
					</property>
					<!-- Property that correspond to the predicate "source" (See Interaction 5)-->
					<property>
						<predicate uri="http://www.healthropy.com/CTS2/test/EntityDescription?id=6979" xmlns="http://www.omg.org/spec/CTS2/1.1/Core">
							<domain>PREDICATE</domain>
						</predicate>
						<value TargetType="LITERAL" xmlns="http://www.omg.org/spec/CTS2/1.1/Core">
							<literal>
								<value>http://en.wikipedia.org/wiki/Behaviour_therapy</value>
							</literal>
						</value>
					</property>
					<!-- Property that correspond to the predicate "prefixIRI" (See Interaction 6)-->
					<property>
						<predicate uri="http://www.healthropy.com/CTS2/test/EntityDescription?id=6970" xmlns="http://www.omg.org/spec/CTS2/1.1/Core">
							<domain>PREDICATE</domain>
						</predicate>
						<value TargetType="LITERAL" xmlns="http://www.omg.org/spec/CTS2/1.1/Core">
							<literal>
								<value>AlzheimerOntology:Behavioral_therapies</value>
							</literal>
						</value>
					</property>
					<!-- Property that correspond to 2rdfs:SubClassof.owl:Restriction.owl:onProperty" and to the predicate "is_entity_used_in" (See Interaction 7)-->
					<property>
						<predicate uri="http://www.healthropy.com/CTS2/test/EntityDescription?id=6994" xmlns="http://www.omg.org/spec/CTS2/1.1/Core">
							<domain>PREDICATE</domain>
						</predicate>
						<!-- Element that correspond to the entity "NDDUO:non_pharmacotherapy_treatment_context" (See Interaction 8)-->
						<value TargetType="ENTITY" xmlns="http://www.omg.org/spec/CTS2/1.1/Core">
							<entity uri="http://www.healthropy.com/CTS2/test/EntityDescription?id=10032">
								<name>
									<namespace>ADOV1</namespace>
									<name>1494</name>
								</name>
							</entity>
						</value>
					</property>
					<sourceStatements>http://www.healthropy.com/CTS2/test/Statement?entityIdName=98&amp;entityIdNamespace=ADOV1&amp;type=source</sourceStatements>
					<subjectOf>http://www.healthropy.com/CTS2/test/Association?entityIdName=98&amp;entityIdNamespace=ADOV1&amp;type=subject</subjectOf>
					<predicateOf>http://www.healthropy.com/CTS2/test/Association?entityIdName=98&amp;entityIdNamespace=ADOV1&amp;type=predicate</predicateOf>
					<targetOf>http://www.healthropy.com/CTS2/test/Association?entityIdName=98&amp;entityIdNamespace=ADOV1&amp;type=target</targetOf>
					<!-- Element that correspond to "rdfs:SubClassOf"-->
					<parent uri="http://www.healthropy.com/CTS2/test/EntityDescription?id=10089">
						<!-- Element that correspond to the entity "process" (See Interaction 9)-->
						<name xmlns="http://www.omg.org/spec/CTS2/1.1/Core">
							<namespace>ADOV1</namespace>
							<name>1551</name>
						</name>
					</parent>
					<parents>http://www.healthropy.com/CTS2/test/EntityDescription?IdParents[]=14932</parents>
					<ancestors>http://www.healthropy.com/CTS2/test/EntityDescription?IdAncestors[]=14932</ancestors>
					<children>http://www.healthropy.com/CTS2/test/EntityDescription?IdChildren[]=14932</children>
					<descendants>http://www.healthropy.com/CTS2/test/EntityDescription?IdDescendants[]=14932</descendants>
					<entityType uri="owl:Named"/>
					<instances>http://www.healthropy.com/CTS2/test/EntityDescription?IdInstances[]=14932</instances>
				</namedEntityDescription>
			</return>
		</readResponse>
	</s:Body>
</s:Envelope>

<!-- Interaction 2: SOAP call and response to read the specific entity "Synonym" (entityType = "rdf:Property") which is predicate of entity "Behavioral therapies" (entity ID=6982)-->
<s:Envelope xmlns:s="http://schemas.xmlsoap.org/soap/envelope/">
	<s:Body xmlns:xsi="http://www.w3.org/2001/XMLSchema-instance" xmlns:xsd="http://www.w3.org/2001/XMLSchema">
		<read xmlns="http://www.omg.org/spec/CTS2/1.1/wsdl/EntityDescriptionReadServices">
			<entityId>
				<uri xmlns="http://www.omg.org/spec/CTS2/1.1/CoreService">http://www.healthropy.com/CTS2/test/EntityDescription?id=6982</uri>
			</entityId>
			<codeSystemVersion name="ADOV1"/>
		</read>
	</s:Body>
</s:Envelope>

<s:Envelope xmlns:s="http://schemas.xmlsoap.org/soap/envelope/">
	<s:Body xmlns:xsi="http://www.w3.org/2001/XMLSchema-instance" xmlns:xsd="http://www.w3.org/2001/XMLSchema">
		<readResponse xmlns="http://www.omg.org/spec/CTS2/1.1/wsdl/EntityDescriptionReadServices">
			<return>
				<annotationPropertyDescription about="http://www.healthropy.com/CTS2/test/EntityDescription?id=6982" entityDescriptionType="NAMED_ENTITY_DESCRIPTION" xmlns="http://www.omg.org/spec/CTS2/1.1/Entity">
					<entryID xmlns="http://www.omg.org/spec/CTS2/1.1/Core">http://www.healthropy.com/CTS2/test/EntityDescription?id=6982</entryID>
					<entityID>
						<namespace xmlns="http://www.omg.org/spec/CTS2/1.1/Core">ADOV1</namespace>
						<name xmlns="http://www.omg.org/spec/CTS2/1.1/Core">Synonym</name>
					</entityID>
					<describingCodeSystemVersion uri="http://www.healthropy.com/CTS2/eResult/CodeSystemVersion?codeSystemVersionName=ADOV1">
						<domain xmlns="http://www.omg.org/spec/CTS2/1.1/Core">CODE_SYSTEM_VERSION</domain>
						<name xmlns="http://www.omg.org/spec/CTS2/1.1/Core">ADOV1</name>
						<codeSystem uri="http://www.healthropy.com/CTS2/eResult/CodeSystem?codeSystemName=ADO" xmlns="http://www.omg.org/spec/CTS2/1.1/Core">
							<domain>CODE_SYSTEM</domain>
							<name>ADO</name>
						</codeSystem>
					</describingCodeSystemVersion>
					<sourceStatements>http://www.healthropy.com/CTS2/test/Statement?entityIdName=Synonym&amp;entityIdNamespace=ADOV1&amp;type=source</sourceStatements>
					<subjectOf>http://www.healthropy.com/CTS2/test/Association?entityIdName=Synonym&amp;entityIdNamespace=ADOV1&amp;type=subject</subjectOf>
					<predicateOf>http://www.healthropy.com/CTS2/test/Association?entityIdName=Synonym&amp;entityIdNamespace=ADOV1&amp;type=predicate</predicateOf>
					<targetOf>http://www.healthropy.com/CTS2/test/Association?entityIdName=Synonym&amp;entityIdNamespace=ADOV1&amp;type=target</targetOf>
					<parents>http://www.healthropy.com/CTS2/test/EntityDescription?IdParents[]=6976</parents>
					<ancestors>http://www.healthropy.com/CTS2/test/EntityDescription?IdAncestors[]=6976</ancestors>
					<children>http://www.healthropy.com/CTS2/test/EntityDescription?IdChildren[]=6976</children>
					<descendants>http://www.healthropy.com/CTS2/test/EntityDescription?IdDescendants[]=6976</descendants>
					<entityType uri="owl:AnnotationProperty"/>
					<entityType uri="rdf:Property"/>
					<instances>http://www.healthropy.com/CTS2/test/EntityDescription?IdInstances[]=6976</instances>
				</annotationPropertyDescription>
			</return>
		</readResponse>
	</s:Body>
</s:Envelope>

<!-- Interaction 3: SOAP call and response to read the specific entity "comment" (entityType = "rdf:Property") which is predicate of entity "Behavioral therapie"s (entity ID=6984)-->
<s:Envelope xmlns:s="http://schemas.xmlsoap.org/soap/envelope/">
	<s:Body xmlns:xsi="http://www.w3.org/2001/XMLSchema-instance" xmlns:xsd="http://www.w3.org/2001/XMLSchema">
		<read xmlns="http://www.omg.org/spec/CTS2/1.1/wsdl/EntityDescriptionReadServices">
			<entityId>
				<uri xmlns="http://www.omg.org/spec/CTS2/1.1/CoreService">http://www.healthropy.com/CTS2/test/EntityDescription?id=6984</uri>
			</entityId>
			<codeSystemVersion name="ADOV1"/>
		</read>
	</s:Body>
</s:Envelope>

<s:Envelope xmlns:s="http://schemas.xmlsoap.org/soap/envelope/">
	<s:Body xmlns:xsi="http://www.w3.org/2001/XMLSchema-instance" xmlns:xsd="http://www.w3.org/2001/XMLSchema">
		<readResponse xmlns="http://www.omg.org/spec/CTS2/1.1/wsdl/EntityDescriptionReadServices">
			<return>
				<annotationPropertyDescription about="http://www.healthropy.com/CTS2/test/EntityDescription?id=6984" entityDescriptionType="NAMED_ENTITY_DESCRIPTION" xmlns="http://www.omg.org/spec/CTS2/1.1/Entity">
					<entryID xmlns="http://www.omg.org/spec/CTS2/1.1/Core">http://www.healthropy.com/CTS2/test/EntityDescription?id=6984</entryID>
					<entityID>
						<namespace xmlns="http://www.omg.org/spec/CTS2/1.1/Core">ADOV1</namespace>
						<name xmlns="http://www.omg.org/spec/CTS2/1.1/Core">comment</name>
					</entityID>
					<describingCodeSystemVersion uri="http://www.healthropy.com/CTS2/eResult/CodeSystemVersion?codeSystemVersionName=ADOV1">
						<domain xmlns="http://www.omg.org/spec/CTS2/1.1/Core">CODE_SYSTEM_VERSION</domain>
						<name xmlns="http://www.omg.org/spec/CTS2/1.1/Core">ADOV1</name>
						<codeSystem uri="http://www.healthropy.com/CTS2/eResult/CodeSystem?codeSystemName=ADO" xmlns="http://www.omg.org/spec/CTS2/1.1/Core">
							<domain>CODE_SYSTEM</domain>
							<name>ADO</name>
						</codeSystem>
					</describingCodeSystemVersion>
					<sourceStatements>http://www.healthropy.com/CTS2/test/Statement?entityIdName=comment&amp;entityIdNamespace=ADOV1&amp;type=source</sourceStatements>
					<subjectOf>http://www.healthropy.com/CTS2/test/Association?entityIdName=comment&amp;entityIdNamespace=ADOV1&amp;type=subject</subjectOf>
					<predicateOf>http://www.healthropy.com/CTS2/test/Association?entityIdName=comment&amp;entityIdNamespace=ADOV1&amp;type=predicate</predicateOf>
					<targetOf>http://www.healthropy.com/CTS2/test/Association?entityIdName=comment&amp;entityIdNamespace=ADOV1&amp;type=target</targetOf>
					<parents>http://www.healthropy.com/CTS2/test/EntityDescription?IdParents[]=6978</parents>
					<ancestors>http://www.healthropy.com/CTS2/test/EntityDescription?IdAncestors[]=6978</ancestors>
					<children>http://www.healthropy.com/CTS2/test/EntityDescription?IdChildren[]=6978</children>
					<descendants>http://www.healthropy.com/CTS2/test/EntityDescription?IdDescendants[]=6978</descendants>
					<entityType uri="owl:AnnotationProperty"/>
					<entityType uri="rdf:Property"/>
					<instances>http://www.healthropy.com/CTS2/test/EntityDescription?IdInstances[]=6978</instances>
				</annotationPropertyDescription>
			</return>
		</readResponse>
	</s:Body>
</s:Envelope>

<!-- Interaction 4: SOAP call and response to read the specific entity "label" (entityType = "rdf:Property") which is predicate of entity "Behavioral therapies" (entity ID=6984)-->
<s:Envelope xmlns:s="http://schemas.xmlsoap.org/soap/envelope/">
	<s:Body xmlns:xsi="http://www.w3.org/2001/XMLSchema-instance" xmlns:xsd="http://www.w3.org/2001/XMLSchema">
		<read xmlns="http://www.omg.org/spec/CTS2/1.1/wsdl/EntityDescriptionReadServices">
			<entityId>
				<uri xmlns="http://www.omg.org/spec/CTS2/1.1/CoreService">http://www.healthropy.com/CTS2/test/EntityDescription?id=6985</uri>
			</entityId>
			<codeSystemVersion name="ADOV1"/>
		</read>
	</s:Body>
</s:Envelope>

<s:Envelope xmlns:s="http://schemas.xmlsoap.org/soap/envelope/">
	<s:Body xmlns:xsi="http://www.w3.org/2001/XMLSchema-instance" xmlns:xsd="http://www.w3.org/2001/XMLSchema">
		<readResponse xmlns="http://www.omg.org/spec/CTS2/1.1/wsdl/EntityDescriptionReadServices">
			<return>
				<annotationPropertyDescription about="http://www.healthropy.com/CTS2/test/EntityDescription?id=6985" entityDescriptionType="NAMED_ENTITY_DESCRIPTION" xmlns="http://www.omg.org/spec/CTS2/1.1/Entity">
					<entryID xmlns="http://www.omg.org/spec/CTS2/1.1/Core">http://www.healthropy.com/CTS2/test/EntityDescription?id=6985</entryID>
					<entityID>
						<namespace xmlns="http://www.omg.org/spec/CTS2/1.1/Core">ADOV1</namespace>
						<name xmlns="http://www.omg.org/spec/CTS2/1.1/Core">label</name>
					</entityID>
					<describingCodeSystemVersion uri="http://www.healthropy.com/CTS2/eResult/CodeSystemVersion?codeSystemVersionName=ADOV1">
						<domain xmlns="http://www.omg.org/spec/CTS2/1.1/Core">CODE_SYSTEM_VERSION</domain>
						<name xmlns="http://www.omg.org/spec/CTS2/1.1/Core">ADOV1</name>
						<codeSystem uri="http://www.healthropy.com/CTS2/eResult/CodeSystem?codeSystemName=ADO" xmlns="http://www.omg.org/spec/CTS2/1.1/Core">
							<domain>CODE_SYSTEM</domain>
							<name>ADO</name>
						</codeSystem>
					</describingCodeSystemVersion>
					<sourceStatements>http://www.healthropy.com/CTS2/test/Statement?entityIdName=label&amp;entityIdNamespace=ADOV1&amp;type=source</sourceStatements>
					<subjectOf>http://www.healthropy.com/CTS2/test/Association?entityIdName=label&amp;entityIdNamespace=ADOV1&amp;type=subject</subjectOf>
					<predicateOf>http://www.healthropy.com/CTS2/test/Association?entityIdName=label&amp;entityIdNamespace=ADOV1&amp;type=predicate</predicateOf>
					<targetOf>http://www.healthropy.com/CTS2/test/Association?entityIdName=label&amp;entityIdNamespace=ADOV1&amp;type=target</targetOf>
					<parents>http://www.healthropy.com/CTS2/test/EntityDescription?IdParents[]=6979</parents>
					<ancestors>http://www.healthropy.com/CTS2/test/EntityDescription?IdAncestors[]=6979</ancestors>
					<children>http://www.healthropy.com/CTS2/test/EntityDescription?IdChildren[]=6979</children>
					<descendants>http://www.healthropy.com/CTS2/test/EntityDescription?IdDescendants[]=6979</descendants>
					<entityType uri="owl:AnnotationProperty"/>
					<entityType uri="rdf:Property"/>
					<instances>http://www.healthropy.com/CTS2/test/EntityDescription?IdInstances[]=6979</instances>
				</annotationPropertyDescription>
			</return>
		</readResponse>
	</s:Body>
</s:Envelope>

<!-- Interaction 5: SOAP call and response to read the specific entity "source" (entityType = rdf:Property) which is predicate of entity "Behavioral therapies" (entity ID=6979)-->
<s:Envelope xmlns:s="http://schemas.xmlsoap.org/soap/envelope/">
	<s:Body xmlns:xsi="http://www.w3.org/2001/XMLSchema-instance" xmlns:xsd="http://www.w3.org/2001/XMLSchema">
		<read xmlns="http://www.omg.org/spec/CTS2/1.1/wsdl/EntityDescriptionReadServices">
			<entityId>
				<uri xmlns="http://www.omg.org/spec/CTS2/1.1/CoreService">http://www.healthropy.com/CTS2/test/EntityDescription?id=6979</uri>
			</entityId>
			<codeSystemVersion name="ADOV1"/>
		</read>
	</s:Body>
</s:Envelope>

<s:Envelope xmlns:s="http://schemas.xmlsoap.org/soap/envelope/">
	<s:Body xmlns:xsi="http://www.w3.org/2001/XMLSchema-instance" xmlns:xsd="http://www.w3.org/2001/XMLSchema">
		<readResponse xmlns="http://www.omg.org/spec/CTS2/1.1/wsdl/EntityDescriptionReadServices">
			<return>
				<annotationPropertyDescription about="http://www.healthropy.com/CTS2/test/EntityDescription?id=6979" entityDescriptionType="NAMED_ENTITY_DESCRIPTION" xmlns="http://www.omg.org/spec/CTS2/1.1/Entity">
					<entryID xmlns="http://www.omg.org/spec/CTS2/1.1/Core">http://www.healthropy.com/CTS2/test/EntityDescription?id=6979</entryID>
					<entityID>
						<namespace xmlns="http://www.omg.org/spec/CTS2/1.1/Core">ADOV1</namespace>
						<name xmlns="http://www.omg.org/spec/CTS2/1.1/Core">source</name>
					</entityID>
					<describingCodeSystemVersion uri="http://www.healthropy.com/CTS2/eResult/CodeSystemVersion?codeSystemVersionName=ADOV1">
						<domain xmlns="http://www.omg.org/spec/CTS2/1.1/Core">CODE_SYSTEM_VERSION</domain>
						<name xmlns="http://www.omg.org/spec/CTS2/1.1/Core">ADOV1</name>
						<codeSystem uri="http://www.healthropy.com/CTS2/eResult/CodeSystem?codeSystemName=ADO" xmlns="http://www.omg.org/spec/CTS2/1.1/Core">
							<domain>CODE_SYSTEM</domain>
							<name>ADO</name>
						</codeSystem>
					</describingCodeSystemVersion>
					<sourceStatements>http://www.healthropy.com/CTS2/test/Statement?entityIdName=source&amp;entityIdNamespace=ADOV1&amp;type=source</sourceStatements>
					<subjectOf>http://www.healthropy.com/CTS2/test/Association?entityIdName=source&amp;entityIdNamespace=ADOV1&amp;type=subject</subjectOf>
					<predicateOf>http://www.healthropy.com/CTS2/test/Association?entityIdName=source&amp;entityIdNamespace=ADOV1&amp;type=predicate</predicateOf>
					<targetOf>http://www.healthropy.com/CTS2/test/Association?entityIdName=source&amp;entityIdNamespace=ADOV1&amp;type=target</targetOf>
					<parents>http://www.healthropy.com/CTS2/test/EntityDescription?IdParents[]=6973</parents>
					<ancestors>http://www.healthropy.com/CTS2/test/EntityDescription?IdAncestors[]=6973</ancestors>
					<children>http://www.healthropy.com/CTS2/test/EntityDescription?IdChildren[]=6973</children>
					<descendants>http://www.healthropy.com/CTS2/test/EntityDescription?IdDescendants[]=6973</descendants>
					<entityType uri="owl:AnnotationProperty"/>
					<entityType uri="rdf:Property"/>
					<instances>http://www.healthropy.com/CTS2/test/EntityDescription?IdInstances[]=6973</instances>
				</annotationPropertyDescription>
			</return>
		</readResponse>
	</s:Body>
</s:Envelope>

<!-- Interaction 6: SOAP call and response to read the specific entity "prefixIRI" (entityType = rdf:Property) which is predicate of entity "Behavioral therapies" (entity ID=6970)-->
<s:Envelope xmlns:s="http://schemas.xmlsoap.org/soap/envelope/">
	<s:Body xmlns:xsi="http://www.w3.org/2001/XMLSchema-instance" xmlns:xsd="http://www.w3.org/2001/XMLSchema">
		<read xmlns="http://www.omg.org/spec/CTS2/1.1/wsdl/EntityDescriptionReadServices">
			<entityId>
				<uri xmlns="http://www.omg.org/spec/CTS2/1.1/CoreService">http://www.healthropy.com/CTS2/test/EntityDescription?id=6970</uri>
			</entityId>
			<codeSystemVersion name="ADOV1"/>
		</read>
	</s:Body>
</s:Envelope>

<s:Envelope xmlns:s="http://schemas.xmlsoap.org/soap/envelope/">
	<s:Body xmlns:xsi="http://www.w3.org/2001/XMLSchema-instance" xmlns:xsd="http://www.w3.org/2001/XMLSchema">
		<readResponse xmlns="http://www.omg.org/spec/CTS2/1.1/wsdl/EntityDescriptionReadServices">
			<return>
				<annotationPropertyDescription about="http://www.healthropy.com/CTS2/test/EntityDescription?id=6970" entityDescriptionType="NAMED_ENTITY_DESCRIPTION" xmlns="http://www.omg.org/spec/CTS2/1.1/Entity">
					<entryID xmlns="http://www.omg.org/spec/CTS2/1.1/Core">http://www.healthropy.com/CTS2/test/EntityDescription?id=6970</entryID>
					<entityID>
						<namespace xmlns="http://www.omg.org/spec/CTS2/1.1/Core">ADOV1</namespace>
						<name xmlns="http://www.omg.org/spec/CTS2/1.1/Core">prefixIRI</name>
					</entityID>
					<describingCodeSystemVersion uri="http://www.healthropy.com/CTS2/eResult/CodeSystemVersion?codeSystemVersionName=ADOV1">
						<domain xmlns="http://www.omg.org/spec/CTS2/1.1/Core">CODE_SYSTEM_VERSION</domain>
						<name xmlns="http://www.omg.org/spec/CTS2/1.1/Core">ADOV1</name>
						<codeSystem uri="http://www.healthropy.com/CTS2/eResult/CodeSystem?codeSystemName=ADO" xmlns="http://www.omg.org/spec/CTS2/1.1/Core">
							<domain>CODE_SYSTEM</domain>
							<name>ADO</name>
						</codeSystem>
					</describingCodeSystemVersion>
					<sourceStatements>http://www.healthropy.com/CTS2/test/Statement?entityIdName=prefixIRI&amp;entityIdNamespace=ADOV1&amp;type=source</sourceStatements>
					<subjectOf>http://www.healthropy.com/CTS2/test/Association?entityIdName=prefixIRI&amp;entityIdNamespace=ADOV1&amp;type=subject</subjectOf>
					<predicateOf>http://www.healthropy.com/CTS2/test/Association?entityIdName=prefixIRI&amp;entityIdNamespace=ADOV1&amp;type=predicate</predicateOf>
					<targetOf>http://www.healthropy.com/CTS2/test/Association?entityIdName=prefixIRI&amp;entityIdNamespace=ADOV1&amp;type=target</targetOf>
					<parents>http://www.healthropy.com/CTS2/test/EntityDescription?IdParents[]=6964</parents>
					<ancestors>http://www.healthropy.com/CTS2/test/EntityDescription?IdAncestors[]=6964</ancestors>
					<children>http://www.healthropy.com/CTS2/test/EntityDescription?IdChildren[]=6964</children>
					<descendants>http://www.healthropy.com/CTS2/test/EntityDescription?IdDescendants[]=6964</descendants>
					<entityType uri="owl:AnnotationProperty"/>
					<entityType uri="rdf:Property"/>
					<instances>http://www.healthropy.com/CTS2/test/EntityDescription?IdInstances[]=6964</instances>
				</annotationPropertyDescription>
			</return>
		</readResponse>
	</s:Body>
</s:Envelope>

<!-- Interaction 7: SOAP call and response to read the specific entity "is_entity_used_in" (entityType = "rdf:Property") which is predicate of entity "Behavioral therapies" (entity ID=6994)-->
<s:Envelope xmlns:s="http://schemas.xmlsoap.org/soap/envelope/">
	<s:Body xmlns:xsi="http://www.w3.org/2001/XMLSchema-instance" xmlns:xsd="http://www.w3.org/2001/XMLSchema">
		<read xmlns="http://www.omg.org/spec/CTS2/1.1/wsdl/EntityDescriptionReadServices">
			<entityId>
				<uri xmlns="http://www.omg.org/spec/CTS2/1.1/CoreService">http://www.healthropy.com/CTS2/test/EntityDescription?id=6994</uri>
			</entityId>
			<codeSystemVersion name="ADOV1"/>
		</read>
	</s:Body>
</s:Envelope>

<s:Envelope xmlns:s="http://schemas.xmlsoap.org/soap/envelope/">
	<s:Body xmlns:xsi="http://www.w3.org/2001/XMLSchema-instance" xmlns:xsd="http://www.w3.org/2001/XMLSchema">
		<readResponse xmlns="http://www.omg.org/spec/CTS2/1.1/wsdl/EntityDescriptionReadServices">
			<return>
				<objectPropertyDescription about="http://www.healthropy.com/CTS2/test/EntityDescription?id=6994" entityDescriptionType="NAMED_ENTITY_DESCRIPTION" directed="UNIDIRECTIONAL" xmlns="http://www.omg.org/spec/CTS2/1.1/Entity">
					<entryID xmlns="http://www.omg.org/spec/CTS2/1.1/Core">http://www.healthropy.com/CTS2/test/EntityDescription?id=6994</entryID>
					<entityID>
						<namespace xmlns="http://www.omg.org/spec/CTS2/1.1/Core">ADOV1</namespace>
						<name xmlns="http://www.omg.org/spec/CTS2/1.1/Core">is_entity_used_in</name>
					</entityID>
					<describingCodeSystemVersion uri="http://www.healthropy.com/CTS2/eResult/CodeSystemVersion?codeSystemVersionName=ADOV1">
						<domain xmlns="http://www.omg.org/spec/CTS2/1.1/Core">CODE_SYSTEM_VERSION</domain>
						<name xmlns="http://www.omg.org/spec/CTS2/1.1/Core">ADOV1</name>
						<codeSystem uri="http://www.healthropy.com/CTS2/eResult/CodeSystem?codeSystemName=ADO" xmlns="http://www.omg.org/spec/CTS2/1.1/Core">
							<domain>CODE_SYSTEM</domain>
							<name>ADO</name>
						</codeSystem>
					</describingCodeSystemVersion>
					<sourceStatements>http://www.healthropy.com/CTS2/test/Statement?entityIdName=is_entity_used_in&amp;entityIdNamespace=ADOV1&amp;type=source</sourceStatements>
					<subjectOf>http://www.healthropy.com/CTS2/test/Association?entityIdName=is_entity_used_in&amp;entityIdNamespace=ADOV1&amp;type=subject</subjectOf>
					<predicateOf>http://www.healthropy.com/CTS2/test/Association?entityIdName=is_entity_used_in&amp;entityIdNamespace=ADOV1&amp;type=predicate</predicateOf>
					<targetOf>http://www.healthropy.com/CTS2/test/Association?entityIdName=is_entity_used_in&amp;entityIdNamespace=ADOV1&amp;type=target</targetOf>
					<parents>http://www.healthropy.com/CTS2/test/EntityDescription?IdParents[]=6988</parents>
					<ancestors>http://www.healthropy.com/CTS2/test/EntityDescription?IdAncestors[]=6988</ancestors>
					<children>http://www.healthropy.com/CTS2/test/EntityDescription?IdChildren[]=6988</children>
					<descendants>http://www.healthropy.com/CTS2/test/EntityDescription?IdDescendants[]=6988</descendants>
					<entityType uri="owl:ObjectProperty"/>
					<entityType uri="rdf:Property"/>
					<instances>http://www.healthropy.com/CTS2/test/EntityDescription?IdInstances[]=6988</instances>
				</objectPropertyDescription>
			</return>
		</readResponse>
	</s:Body>
</s:Envelope>

<!-- Interaction 8: SOAP call and response to read the specific entity "NDDUO:non_pharmacotherapy_treatment_context" (entityType = "rdf:Named") which is the value of the predicate "is_entity_used_in" of entity "Behavioral therapies" (entity ID=10032, name=1494)-->
<s:Envelope xmlns:s="http://schemas.xmlsoap.org/soap/envelope/">
	<s:Body xmlns:xsi="http://www.w3.org/2001/XMLSchema-instance" xmlns:xsd="http://www.w3.org/2001/XMLSchema">
		<read xmlns="http://www.omg.org/spec/CTS2/1.1/wsdl/EntityDescriptionReadServices">
			<entityId>
				<entityName xmlns="http://www.omg.org/spec/CTS2/1.1/CoreService">
					<namespace xmlns="http://www.omg.org/spec/CTS2/1.1/Core">ADOV1</namespace>
					<name xmlns="http://www.omg.org/spec/CTS2/1.1/Core">1494</name>
				</entityName>
			</entityId>
			<codeSystemVersion name="ADOV1"/>
		</read>
	</s:Body>
</s:Envelope>

<s:Envelope xmlns:s="http://schemas.xmlsoap.org/soap/envelope/">
	<s:Body xmlns:xsi="http://www.w3.org/2001/XMLSchema-instance" xmlns:xsd="http://www.w3.org/2001/XMLSchema">
		<readResponse xmlns="http://www.omg.org/spec/CTS2/1.1/wsdl/EntityDescriptionReadServices">
			<return>
				<namedEntityDescription about="http://www.healthropy.com/CTS2/test/EntityDescription?id=10032" codeSystemRole="PRIMARY" entityDescriptionType="NAMED_ENTITY_DESCRIPTION" xmlns="http://www.omg.org/spec/CTS2/1.1/Entity">
					<entryID xmlns="http://www.omg.org/spec/CTS2/1.1/Core">http://www.healthropy.com/CTS2/test/EntityDescription?id=10032</entryID>
					<entityID>
						<namespace xmlns="http://www.omg.org/spec/CTS2/1.1/Core">ADOV1</namespace>
						<name xmlns="http://www.omg.org/spec/CTS2/1.1/Core">1494</name>
					</entityID>
					<describingCodeSystemVersion uri="http://www.healthropy.com/CTS2/eResult/CodeSystemVersion?codeSystemVersionName=ADOV1">
						<domain xmlns="http://www.omg.org/spec/CTS2/1.1/Core">CODE_SYSTEM_VERSION</domain>
						<name xmlns="http://www.omg.org/spec/CTS2/1.1/Core">ADOV1</name>
						<codeSystem uri="http://www.healthropy.com/CTS2/eResult/CodeSystem?codeSystemName=ADO" xmlns="http://www.omg.org/spec/CTS2/1.1/Core">
							<domain>CODE_SYSTEM</domain>
							<name>ADO</name>
						</codeSystem>
					</describingCodeSystemVersion>
					<property>
						<predicate uri="http://www.healthropy.com/CTS2/test/EntityDescription?id=6985" xmlns="http://www.omg.org/spec/CTS2/1.1/Core">
							<domain>PREDICATE</domain>
						</predicate>
						<value TargetType="LITERAL" xmlns="http://www.omg.org/spec/CTS2/1.1/Core">
							<literal>
								<value>non pharmacotherapy clinical treatment context</value>
							</literal>
						</value>
					</property>
					<property>
						<predicate uri="http://www.healthropy.com/CTS2/test/EntityDescription?id=6970" xmlns="http://www.omg.org/spec/CTS2/1.1/Core">
							<domain>PREDICATE</domain>
						</predicate>
						<value TargetType="LITERAL" xmlns="http://www.omg.org/spec/CTS2/1.1/Core">
							<literal>
								<value>NDDUO:non_pharmacotherapy_treatment_context</value>
							</literal>
						</value>
					</property>
					<sourceStatements>http://www.healthropy.com/CTS2/test/Statement?entityIdName=1494&amp;entityIdNamespace=ADOV1&amp;type=source</sourceStatements>
					<subjectOf>http://www.healthropy.com/CTS2/test/Association?entityIdName=1494&amp;entityIdNamespace=ADOV1&amp;type=subject</subjectOf>
					<predicateOf>http://www.healthropy.com/CTS2/test/Association?entityIdName=1494&amp;entityIdNamespace=ADOV1&amp;type=predicate</predicateOf>
					<targetOf>http://www.healthropy.com/CTS2/test/Association?entityIdName=1494&amp;entityIdNamespace=ADOV1&amp;type=target</targetOf>
					<parent uri="http://www.healthropy.com/CTS2/test/EntityDescription?id=9988">
						<name xmlns="http://www.omg.org/spec/CTS2/1.1/Core">
							<namespace>ADOV1</namespace>
							<name>1450</name>
						</name>
					</parent>
					<parents>http://www.healthropy.com/CTS2/test/EntityDescription?IdParents[]=16328</parents>
					<ancestors>http://www.healthropy.com/CTS2/test/EntityDescription?IdAncestors[]=16328</ancestors>
					<children>http://www.healthropy.com/CTS2/test/EntityDescription?IdChildren[]=16328</children>
					<descendants>http://www.healthropy.com/CTS2/test/EntityDescription?IdDescendants[]=16328</descendants>
					<entityType uri="owl:Named"/>
					<instances>http://www.healthropy.com/CTS2/test/EntityDescription?IdInstances[]=16328</instances>
				</namedEntityDescription>
			</return>
		</readResponse>
	</s:Body>
</s:Envelope>

<!-- Interaction 9: SOAP call and response to read the specific entity "process" (entityType = "rdf:Named") which is the value of the predicate "SubClasOf" of entity "Behavioral therapies" (entity ID=10089, name=1551)-->
<s:Envelope xmlns:s="http://schemas.xmlsoap.org/soap/envelope/">
	<s:Body xmlns:xsi="http://www.w3.org/2001/XMLSchema-instance" xmlns:xsd="http://www.w3.org/2001/XMLSchema">
		<read xmlns="http://www.omg.org/spec/CTS2/1.1/wsdl/EntityDescriptionReadServices">
			<entityId>
				<entityName xmlns="http://www.omg.org/spec/CTS2/1.1/CoreService">
					<namespace xmlns="http://www.omg.org/spec/CTS2/1.1/Core">ADOV1</namespace>
					<name xmlns="http://www.omg.org/spec/CTS2/1.1/Core">1551</name>
				</entityName>
			</entityId>
			<codeSystemVersion name="ADOV1"/>
		</read>
	</s:Body>
</s:Envelope>

<s:Envelope xmlns:s="http://schemas.xmlsoap.org/soap/envelope/">
	<s:Body xmlns:xsi="http://www.w3.org/2001/XMLSchema-instance" xmlns:xsd="http://www.w3.org/2001/XMLSchema">
		<readResponse xmlns="http://www.omg.org/spec/CTS2/1.1/wsdl/EntityDescriptionReadServices">
			<return>
				<namedEntityDescription about="http://www.healthropy.com/CTS2/test/EntityDescription?id=10089" codeSystemRole="PRIMARY" entityDescriptionType="NAMED_ENTITY_DESCRIPTION" xmlns="http://www.omg.org/spec/CTS2/1.1/Entity">
					<entryID xmlns="http://www.omg.org/spec/CTS2/1.1/Core">http://www.healthropy.com/CTS2/test/EntityDescription?id=10089</entryID>
					<entityID>
						<namespace xmlns="http://www.omg.org/spec/CTS2/1.1/Core">ADOV1</namespace>
						<name xmlns="http://www.omg.org/spec/CTS2/1.1/Core">1551</name>
					</entityID>
					<describingCodeSystemVersion uri="http://www.healthropy.com/CTS2/eResult/CodeSystemVersion?codeSystemVersionName=ADOV1">
						<name xmlns="http://www.omg.org/spec/CTS2/1.1/Core">ADOV1</name>
						<codeSystem uri="http://www.healthropy.com/CTS2/eResult/CodeSystem?codeSystemName=ADO" xmlns="http://www.omg.org/spec/CTS2/1.1/Core">
							<domain>CODE_SYSTEM</domain>
							<name>ADO</name>
						</codeSystem>
					</describingCodeSystemVersion>
					<definition>
						<value xmlns="http://www.omg.org/spec/CTS2/1.1/Core">An entity [bfo:Entity] that exists in full at any time in which it exists at all, persists through time while maintaining its identity and has no temporal parts.</value>
					</definition>
					<property>
						<predicate uri="http://www.healthropy.com/CTS2/test/EntityDescription?id=6985" xmlns="http://www.omg.org/spec/CTS2/1.1/Core">
							<domain>PREDICATE</domain>
						</predicate>
						<value TargetType="LITERAL" xmlns="http://www.omg.org/spec/CTS2/1.1/Core">
							<literal>
								<value>process</value>
							</literal>
						</value>
					</property>
					<property>
						<predicate uri="http://www.healthropy.com/CTS2/test/EntityDescription?id=6970" xmlns="http://www.omg.org/spec/CTS2/1.1/Core">
							<domain>PREDICATE</domain>
						</predicate>
						<value TargetType="LITERAL" xmlns="http://www.omg.org/spec/CTS2/1.1/Core">
							<literal>
								<value>span:Process</value>
							</literal>
						</value>
					</property>
					<property>
						<predicate uri="https://www.healthropy.com/CTS2/test/Predicate?name=disjointWith&amp;namespace=predicate" xmlns="http://www.omg.org/spec/CTS2/1.1/Core">
							<name>
								<namespace>predicate</namespace>
								<name>disjointWith</name>
							</name>
							<domain>PREDICATE</domain>
						</predicate>
						<value TargetType="ENTITY" xmlns="http://www.omg.org/spec/CTS2/1.1/Core">
							<entity uri="http://www.healthropy.com/CTS2/test/EntityDescription?id=10090">
								<name>
									<namespace>ADOV1</namespace>
									<name>1552</name>
								</name>
							</entity>
						</value>
						<value TargetType="ENTITY" xmlns="http://www.omg.org/spec/CTS2/1.1/Core">
							<entity uri="http://www.healthropy.com/CTS2/test/EntityDescription?id=10090">
								<name>
									<namespace>ADOV1</namespace>
									<name>1552</name>
								</name>
							</entity>
						</value>
						<value TargetType="ENTITY" xmlns="http://www.omg.org/spec/CTS2/1.1/Core">
							<entity uri="http://www.healthropy.com/CTS2/test/EntityDescription?id=10090">
								<name>
									<namespace>ADOV1</namespace>
									<name>1552</name>
								</name>
							</entity>
						</value>
					</property>
					<sourceStatements>http://www.healthropy.com/CTS2/test/Statement?entityIdName=1551&amp;entityIdNamespace=ADOV1&amp;type=source</sourceStatements>
					<subjectOf>http://www.healthropy.com/CTS2/test/Association?entityIdName=1551&amp;entityIdNamespace=ADOV1&amp;type=subject</subjectOf>
					<predicateOf>http://www.healthropy.com/CTS2/test/Association?entityIdName=1551&amp;entityIdNamespace=ADOV1&amp;type=predicate</predicateOf>
					<targetOf>http://www.healthropy.com/CTS2/test/Association?entityIdName=1551&amp;entityIdNamespace=ADOV1&amp;type=target</targetOf>
					<parent uri="http://www.healthropy.com/CTS2/test/EntityDescription?id=10093">
						<name xmlns="http://www.omg.org/spec/CTS2/1.1/Core">
							<namespace>ADOV1</namespace>
							<name>1555</name>
						</name>
					</parent>
					<parents>http://www.healthropy.com/CTS2/test/EntityDescription?IdParents[]=16385</parents>
					<ancestors>http://www.healthropy.com/CTS2/test/EntityDescription?IdAncestors[]=16385</ancestors>
					<children>http://www.healthropy.com/CTS2/test/EntityDescription?IdChildren[]=16385</children>
					<descendants>http://www.healthropy.com/CTS2/test/EntityDescription?IdDescendants[]=16385</descendants>
					<entityType uri="owl:Named"/>
					<instances>http://www.healthropy.com/CTS2/test/EntityDescription?IdInstances[]=16385</instances>
				</namedEntityDescription>
			</return>
		</readResponse>
	</s:Body>
</s:Envelope>
</soapInteractions>
